# Supplementary material for: Single-cell sequencing: promises and challenges for human genetics
Source: Med Genet. 2022 Nov 29;34(4):261–73. doi: 10.1515/medgen-2022-2156 (PMC11006387; doi:10.1515/medgen-2022-2156)
Supplement: Supplementary file 1 — A list of publicly available single-cell atlases of human organs and whole embryos. [file medgen-2022-2156supp.xlsx]

## Sheet: Supplementary Table 1
Publication	Tissue	Sample details	Methodology	Number of cells
https://doi.org/10.1038/s41593-020-00794-1	brain	developing brain (telencephalon, diencephalon, midbrain, hindbrain, cerebellum, ganglionic eminences, thalamus, hypothalamus and cortex) gestational weeks 6–10	single-cell RNA-seq (10x)	289,000 cells
https://doi.org/10.1038/s41586-021-03465-8	brain	human, marmoset and mouse brains	transcriptomic and epigenomi assays: SMART-seq v4, RNA Chromium V3 (10x Genomics),snmC-seq2,SNARE–seq2	over 450,000 nuclei
doi: 10.1126/science.aba7612	whole embryo chromatin atlas	tissue samples from 23 fetuses ranging from 89 to 125 days	sci-ATAC-seq3	800.000 nuclei
DOI: 10.1126/sciadv.abf1444	heart	four adult human hearts	sci-ATAC-seq& sci-RNA-seq	79,515 nuclei & 35,936 nuclei
doi: 10.7554/eLife.62522	lung	non-diseased lungs from 3 donors of each ~30 weeks gestation,~3 years and ~30 years	sci-ATAC-seq& RNA Chromium V3 (10x Genomics)	90,980 nuclei & 46,500 nuclei
https://doi.org/10.1016/j.cell.2021.10.024	whole embryo and adult	92 biosamples from 30 tissue types of the whole adult body from multiple donors integrated with the ATAC whole embryo dataset of Dohmke et al	sci-ATAC-seq	615,998 nuclei
DOI: 10.1126/science.abl4896	whole human body atlas	59 specimens from 24 different tissues and organs (bladder, blood, bone marrow, eye, fat, heart, kidney, large intestine, liver, lung, lymph node, mammary, muscle, pancreas, prostate, salivary gland, skin, small intestine, spleen, thymus, tongue, trachea, uterus, and vasculature)	RNA but no further access	483,152 cells (264,824 immune cells, 104,148 epithelial cells, 31,691 endothelial cells, and 82,478 stromal cells.)
https://doi.org/10.1038/s41586-020-2922-4	lung	3 samples from adult lung donors	RNA Chromium V3 (10x) or SmartSeq2 (SS2)	75,000 cells
https://doi.org/10.1161/CIRCULATIONAHA.120.05231	lung endothelium	summary of 6 published lung endothelial cell datasets from 73 donors, created a data mining tool www.LungEndothelialCellAtlas.com	-	15 000 cells
https://doi.org/10.1164/rccm.201911-2199OC	airway epithelium	human airway epithelium in 10 healthy living donors	RNA Chromium V2 (10x)	77,969 cells
https://doi.org/10.1101/2022.03.10.483747	Human Lung Cell Atlas	integrated datasets from different studies of lungs from 444 donors	-	2.2 million cells
https://doi.org/10.1101/2022.06.24.497299	tonsil	tonsils from 10 healthy donors (children, young adults and old adults)	scRNA-seq, scATAC-seq, Multiome, CITE-seq (could not find out the exact method)	209,786 cells & 48,959 cells & 57,845 cells & 40,616 cells
DOI: 10.1126/science.aba7721	whole embryo expression atlas	121 human fetal samples(72 to 129 days in estimated postconceptual age)	sci-RNA-seq3	4 million single nuclei
https://doi.org/10.1016/j.devcel.2018.05.010	kidney	2∼17-week human kidneys	RNA Chromium V2 (10x)	3,367 cells
https://doi.org/10.1016/j.cell.2017.09.004	pancreas	pancreas samples from 8 donors (juvenile (ages 1 month, 5 years, and 6 years), young adult (ages 21 years and 22 years), and adult/middle aged (ages 38 years, 44 years, and 54 years))	Smart-seq2	2,544 cells
https://doi.org/10.1016/j.cell.2019.11.025	heart	human heart at three developmental stages (4.5–5, 6.5, and 9 post-conception weeks)	RNA Chromium V2 (10x)	3,717 cells
https://doi.org/10.1016/j.cell.2016.09.027	midbrain development	midbrain samples from ten human embryos (6–11 weeks) and 271 mouse samples (E11.5-P21)	Fluidigm C1 System	1,977 human ventral midbrain cells 1,907 mouse ventral midbrain cells
https://doi.org/10.1016/j.cels.2016.08.011	pancreas	pancreatic samples from four human donors and two mouse strains	inDropRNA seq	12,000 cells
DOI: 10.1126/sciadv.abn4965	kidney	kidney samples from 56 adult human subjects	4 transcriptomic, 2 proteomic, 2imaging-based, and 1 spatial metabolomics tissue interrogation assay could not find out the details	80,289 cells
https://doi.org/10.15252/embj.2020107333	breast	breast samples from 55 diseased and healthy donors	RNA Chromium V3 (10x)	340,000 cells
DOI: https://doi.org/10.1681/ASN.2019040335	bladder	3 samples of bladder tissues from healthy and cancer patients and mouse bladder	RNA Chromium V3 (10x)	12,423 human cells 12,884 mouse cells
https://doi.org/10.1038/s12276-022-00749-5	bone marrow	bone marrow of a healthy donor passaged in cell culture	RNA Chromium V3 (10x)	6998 cells
https://doi.org/10.1016/j.exphem.2018.09.004	bone marrow	bone marrow samples from eight healthy donors	RNA Chromium V3 (10x)	103,000 cells
bloodhttps://doi.org/10.1093/nsr/nwaa180	bone marrow	bone marrow and peripheral blood derived hematopoietic cells from 21 healthy adult donors	STRT-seq	7551 cells
https://doi.org/10.1038/s41467-021-25968-8	eyes	postmortem adult eyes were obtained from six human donors(between 28 and 84 years)	RNA Chromium V3 (10x)	50,000 cells
DOI: 10.1126/science.abo0510	immune system	immune cells of the yolk sac, prenatal spleen, and skin with additionally integrating publicly available cell atlases of six additional organs, spanning weeks 4 to 17 after conception	scRNA-seq, scVDJ-seq, and spatial transcriptomics	900,000 cells
https://doi.org/10.7554/eLife.52004	placenta	placental samples from basal plate (BP), placental villous (PV), and chorioamniotic membranes (CAM) from 9 donors of the following groups: term no labor (TNL), term in labor (TIL), and preterm labor (PTL)	25 RNA Chromium V3 (10x) libraries	79,906 cells
https://doi.org/10.1038/s41598-022-14516-z	placenta	after delivery placental tissue from three donors with the folloeing sample groups used: fetal section (FS), middle section (Mid_S) and maternal section (Mat_S)	Chromium V3 (10x)	11,438 cells
DOI: 10.1016/j.devcel.2020.11.002	skin	human upper eyelid skin from 9healthy female donors of 3 age groups (young, middle, old)	RNA Chromium V2 (10x)	35,678 cells
https://doi.org/10.1038/s42003-020-0922-4	skin	Skin specimens from donors in ranging age (2 young (25 and 27 y/o), 3 older(53, 69, 70 y/o))	RNA Chromium V2 (10x)	15,457 cells
https://doi.org/10.1038/s41467-019-11036-9	Ovarium	31 tissue samples from the inner cortex of adult ovaries from 5 donors	RNA Chromium V2 (10x)	20,676 cells
https://doi.org/10.1038/s41467-020-14936-3	Ovarium	ovarian cortex samples from 21 patients	RNA Chromium V2 &V3 (10x)	24,329 cells
https://doi.org/10.1038/s41586-021-03852-1	Intestine	samples of the intestinal tract from first and second-trimester (12–17 post-conception weeks (PCW)) and adult (29–69 years) donors	RNA Chromium V2 (10x)	428,000 cells
https://doi.org/10.1016/j.jcmgh.2022.02.007	Intestine	samples of the duodenum, jejunum, ileum, and ascending, transverse, and descending colon from 3 donors		12,590 cells
https://doi.org/10.1016/j.cell.2021.05.013	Oral mucosa	buccal (n = 8)and gingival mucosa (n = 13)samples from 21 donors	RNA Chromium V3 (10x)	88,000 cells gingival mucosa (53,482 cells) and buccal mucosa (34,999 cells)
https://doi.org/10.1161/ATVBAHA.120.315373	Vasculature system/ cardiac arteries	aorta, pulmonary artery and coronary artery from 3 patients	RNA Chromium V2 (10x)	125 253 cells
https://doi.org/10.1016/j.celrep.2018.11.086	prostate	11, 18-31 year old male organ donors	RNA Chromium V2 (10x)	34,000 cells
https://www.humancellatlas.org/portals/	Single Cell Expression Atlas of 18 data sets from the Human Cell Atlas and 52 data sets in Homo sapiens studies from different organs and tissues.	-	-
